# Supplementary material for: Reducing the time needed to administer a sustained attention test in patients with stroke
Source: PLoS One. 2018 Mar 22;13(3):e0192922. doi: 10.1371/journal.pone.0192922 (PMC5863955; doi:10.1371/journal.pone.0192922)
Supplement: S4 Appendix — (XLSX) [file pone.0192922.s004.xlsx]

## Sheet: 工作表2
NO	Source of data	Gender	Dominant hand	Education level	Stroke type	Affected side	Number of stroke onsets	Age	Year after onset	First 50% of testing_NumItem	First 50% of testing_Total time (seconds)	First 50% of testing_Number of error	21st~50th percentile of testing_NumItem	21st~50th percentile of testing_Total time (seconds)	21st~50th percentile of testing_Number of error	First 60% of testing_NumItem	First 60% of testing_Total time (seconds)	First 60% of testing_Number of erroror	31st~60th percentile of testing_NumItem	31st~60th percentile of testing_Total time (seconds)	31st~60th percentile of testing_Number of error	35st~65th percentile of testing_NumItem	35st~65th percentile of testing_Total time (seconds)	35st~65th percentile of testing_Number of error	C-DVT_NumItem	C-DVT_Total time (seconds)	C-DVT_Number of error	TSDMT_CorrectItem	BI
1	1	2	2	2	1	1	1	65.0587	1.32441	60	179	1	60	106	0	72	215	1	72	108	0	80	119	0	120	361	3	27	17
2	1	2	2	3	1	1	1	54.1498	5.63197	60	196	0	60	112	0	72	222	3	72	101	3	80	108	5	120	362	8	35	17
3	1	2	2	.	1	2	1	62.7328	2.68347	60	140	0	60	83	0	72	167	0	72	82	0	80	91	0	120	279	0	17	20
4	1	2	2	3	1	2	1	48.1683	1.45871	60	164	0	60	96	0	72	198	1	72	97	1	80	106	1	120	318	1	38	17
5	1	1	2	4	2	2	1	73.558	5.26761	60	146	2	60	87	2	72	174	2	72	88	2	80	98	1	120	284	2	27	18
6	1	2	2	5	2	1	1	48.3794	3.21779	60	178	0	60	102	0	72	211	0	72	100	0	80	113	0	120	351	1	40	17
7	1	1	2	5	2	1	1	61.7271	2.59558	60	246	1	60	144	0	72	290	1	72	138	0	80	150	0	120	473	1	42	18
8	1	1	2	4	2	2	1	61.6121	5.71347	60	137	1	60	83	1	72	163	2	72	80	1	80	90	1	120	277	2	36	20
9	1	1	1	3	1	1	1	84.0889	1.16285	60	190	0	60	117	0	72	228	0	72	117	0	80	132	0	120	384	0	14	13
10	1	2	2	1	2	1	1	49.736	2.93325	60	167	0	60	97	0	72	197	0	72	93	0	80	101	0	120	320	0	32	20
11	1	1	2	4	2	1	2	64.1634	1.44561	60	138	1	60	84	1	72	167	1	72	87	0	80	95	0	120	280	1	41	20
12	1	1	2	4	1	2	1	51.6045	2.58805	60	150	0	60	87	0	72	178	0	72	85	0	80	94	0	120	290	0	41	20
13	1	2	2	5	2	2	3	36.6318	1.78523	60	122	0	60	73	0	72	148	1	72	74	1	80	82	1	120	246	1	42	20
14	1	1	2	5	1	1	1	47.6593	5.11134	60	138	0	60	83	0	72	164	0	72	80	0	80	89	0	120	273	0	44	20
15	1	2	2	2	2	2	1	56.1545	1.28055	60	154	0	60	92	0	72	186	0	72	94	0	80	106	0	120	309	0	7	11
16	1	1	2	5	1	2	1	44.7139	1.35495	60	116	1	60	69	1	72	139	1	72	69	1	80	78	1	120	235	1	34	20
17	1	1	2	4	2	1	3	70.6618	1.76314	60	149	1	60	88	0	72	178	1	72	87	0	80	97	0	120	299	1	21	12
18	1	1	2	4	2	2	1	78.585	4.10825	60	177	2	60	104	0	72	212	2	72	103	0	80	114	0	120	347	3	16	14
19	1	1	2	4	1	2	2	51.5663	1.05394	60	121	1	60	74	1	72	146	1	72	73	0	80	80	0	120	240	2	36	20
20	1	1	2	5	2	1	1	67.0917	1.87523	60	124	0	60	76	0	72	148	0	72	74	0	80	82	0	120	245	0	32	16
21	1	1	2	5	2	1	1	46.352	1.20409	60	136	0	60	80	0	72	164	0	72	80	0	80	90	0	120	275	1	42	18
22	1	2	1	5	2	1	1	41.2238	0.653903	60	139	0	60	84	0	72	167	0	72	83	0	80	90	0	120	284	1	37	13
23	1	2	2	3	2	1	2	76.5246	0.7027	60	161	1	60	93	0	72	191	1	72	90	0	80	99	0	120	311	2	28	17
24	1	2	2	2	1	1	1	50.4644	1.04247	60	273	4	60	167	3	72	326	4	72	167	1	80	188	2	120	523	5	22	15
25	1	1	2	5	1	2	1	46.4703	0.656579	60	158	1	60	95	1	72	191	1	72	96	1	80	109	2	120	329	2	32	20
26	1	1	2	5	2	2	1	70.9579	0.782577	60	135	4	60	81	1	72	162	4	72	80	0	80	89	1	120	271	6	26	19
27	1	2	2	5	2	2	1	27.5465	1.48073	60	142	0	60	85	0	72	169	0	72	84	0	80	91	0	120	279	0	36	19
28	1	1	2	4	2	2	1	71.4616	1.03973	60	180	0	60	107	0	72	216	0	72	109	0	80	119	0	120	359	0	21	19
29	1	1	2	5	1	2	1	39.4701	0.763279	60	168	0	60	103	0	72	200	0	72	102	0	80	111	0	120	329	0	.	20
30	1	1	2	4	2	2	1	74.0675	0.771638	60	157	0	60	97	0	72	189	0	72	98	0	80	107	0	120	315	2	.	19
31	1	1	2	2	2	1	1	72.4046	0.782635	60	136	0	60	81	0	72	163	0	72	80	0	80	88	0	120	266	0	.	16
32	1	1	2	5	2	1	1	72.3574	4.1081	60	150	1	60	89	1	72	180	1	72	89	1	80	98	0	120	298	2	.	8
33	1	1	2	2	1	2	1	58.8696	7.06138	60	137	1	60	81	0	72	165	1	72	82	0	80	90	0	120	274	1	22	15
34	1	1	2	4	1	1	1	46.0286	9.61216	60	134	3	60	82	3	72	162	3	72	84	3	80	93	2	120	271	4	43	18
35	1	1	2	1	2	1	1	69.4122	NA	60	216	6	60	133	4	72	261	7	72	140	1	80	161	2	120	468	12	11	13
36	1	1	2	5	1	1	1	38.8698	0.951961	60	163	0	60	99	0	72	195	0	72	98	0	80	108	0	120	322	0	54	20
37	1	1	2	3	1	1	1	58.4092	7.22563	60	129	1	60	77	0	72	153	1	72	76	0	80	84	1	120	259	2	32	19
38	1	2	2	2	2	1	1	60.3605	5.33586	60	148	1	60	88	0	72	178	2	72	88	1	80	96	1	120	293	2	39	13
39	1	1	2	4	1	2	1	39.9628	4.42034	60	133	1	60	79	1	72	160	1	72	80	1	80	87	1	120	264	1	32	19
40	1	2	2	5	1	1	1	59.1523	2.02083	60	122	1	60	72	1	72	147	1	72	72	1	80	80	1	120	243	2	40	16
41	1	2	2	2	2	2	1	62.9085	NA	60	143	0	60	85	0	72	171	0	72	85	0	80	95	2	120	287	2	20	18
42	1	1	2	4	2	2	1	66.2949	NA	60	128	0	60	77	0	72	153	0	72	77	0	80	84	0	120	252	0	26	19
43	1	2	2	3	2	1	1	49.9936	0.648428	60	141	1	60	85	1	72	169	1	72	85	1	80	93	1	120	283	1	33	18
44	1	1	1	5	2	2	1	49.5749	29.7968	60	131	0	60	76	0	72	157	0	72	76	0	80	86	0	120	262	1	.	20
45	2	1	2	5	1	2	1	#REF!	#REF!	60	142	2	60	88	2	72	172	3	72	90	3	80	101	5	120	282	6	29	10
46	2	2	2	4	1	1	1	#REF!	#REF!	60	144	1	60	89	0	72	171	1	72	87	0	80	98	1	120	298	6	26	18
47	2	1	2	2	2	1	1	#REF!	#REF!	60	144	0	60	84	0	72	178	0	72	89	0	80	97	0	120	294	2	21	8
48	2	1	2	5	2	2	1	#REF!	#REF!	60	130	1	60	76	1	72	156	1	72	76	0	80	85	0	120	258	2	31	20
49	2	1	2	4	2	1	1	#REF!	#REF!	60	139	0	60	81	0	72	164	0	72	78	0	80	84	0	120	258	0	48	18
50	2	2	2	3	2	1	1	#REF!	#REF!	60	178	1	60	105	1	72	212	1	72	106	1	80	115	2	120	353	5	28	11
51	2	1	2	4	2	1	1	#REF!	#REF!	60	242	7	60	141	5	72	290	9	72	123	6	80	144	6	120	1104	10	7	13
52	2	1	3	4	2	2	1	#REF!	#REF!	60	140	4	60	82	0	72	169	5	72	83	1	80	93	1	120	294	6	9	19
53	2	1	2	5	2	2	1	#REF!	#REF!	60	180	0	60	114	0	72	218	0	72	109	0	80	119	0	120	375	0	18	14
54	2	2	2	5	2	1	1	#REF!	#REF!	60	143	2	60	81	0	72	173	2	72	82	0	80	91	0	120	282	2	30	16
55	2	1	2	4	2	1	1	#REF!	#REF!	60	187	2	60	113	2	72	226	2	72	112	0	80	127	0	120	399	2	20	9
56	2	2	2	4	2	1	1	#REF!	#REF!	60	148	0	60	86	0	72	177	2	72	86	2	80	94	2	120	284	3	35	14
57	2	1	2	4	2	1	1	#REF!	#REF!	60	204	0	60	121	0	72	242	0	72	116	0	80	127	0	120	387	0	14	11
58	2	2	2	4	2	2	1	#REF!	#REF!	60	133	0	60	79	0	72	158	0	72	78	0	80	85	0	120	259	0	40	20
59	2	1	2	5	2	1	1	#REF!	#REF!	60	195	0	60	119	0	72	229	0	72	108	0	80	114	1	120	400	2	27	13
60	2	1	2	4	2	1	1	#REF!	#REF!	60	137	4	60	80	0	72	162	4	72	77	0	80	85	0	120	270	5	30	14
61	2	2	2	4	2	1	1	#REF!	#REF!	60	203	1	60	123	1	72	243	1	72	126	1	80	137	0	120	460	2	28	9
62	2	1	2	3	2	1	1	#REF!	#REF!	60	158	1	60	91	1	72	187	2	72	91	2	80	100	2	120	303	2	31	14
63	2	2	2	6	1	2	1	#REF!	#REF!	60	147	0	60	86	0	72	175	0	72	85	0	80	93	0	120	291	0	34	15
64	2	1	2	4	2	1	1	#REF!	#REF!	60	319	0	60	194	0	72	380	0	72	188	0	80	205	0	120	703	0	11	12
65	2	1	2	4	2	1	1	#REF!	#REF!	60	146	0	60	85	0	72	175	0	72	85	0	80	93	0	120	300	1	36	10
66	2	1	2	5	2	1	1	#REF!	#REF!	60	197	1	60	121	1	72	239	2	72	121	2	80	133	2	120	403	3	28	12
67	2	2	1	3	2	1	1	#REF!	#REF!	60	255	4	60	147	2	72	311	4	72	139	2	80	147	4	120	1200	8	5	14
68	2	1	2	5	1	1	1	#REF!	#REF!	60	198	1	60	118	0	72	238	1	72	120	0	80	129	0	120	434	3	24	12
69	2	1	2	4	2	1	1	#REF!	#REF!	60	149	1	60	90	1	72	181	2	72	87	2	80	100	2	120	547	3	22	16
70	2	1	2	4	2	1	1	#REF!	#REF!	60	203	3	60	125	2	72	250	3	72	137	0	80	137	0	120	446	5	40	15
71	2	1	2	5	1	1	1	#REF!	#REF!	60	134	0	60	80	0	72	159	0	72	79	0	80	86	0	120	344	0	10	17
72	2	1	2	5	1	2	1	#REF!	#REF!	60	164	1	60	99	0	72	198	1	72	99	0	80	108	0	120	387	3	27	16
73	2	2	2	4	2	2	1	#REF!	#REF!	60	189	4	60	108	1	72	225	5	72	116	2	80	125	2	120	331	5	19	13
74	2	1	2	5	2	1	1	#REF!	#REF!	60	283	0	60	168	0	72	333	0	72	162	0	80	178	0	120	539	0	20	11
75	2	1	2	4	1	1	1	#REF!	#REF!	60	152	2	60	90	1	72	183	2	72	92	0	80	106	0	120	319	2	30	14
76	2	1	2	4	2	1	1	#REF!	#REF!	60	160	0	60	97	0	72	191	0	72	95	0	80	104	1	120	313	1	50	15
77	2	1	2	2	2	1	1	#REF!	#REF!	60	225	0	60	138	0	72	275	0	72	139	0	80	160	0	120	481	0	17	15
78	2	1	2	4	2	1	1	#REF!	#REF!	60	140	0	60	83	0	72	169	0	72	85	0	80	93	0	120	280	0	38	16
79	2	1	2	5	1	1	1	#REF!	#REF!	60	171	3	60	100	2	72	203	4	72	99	3	80	108	3	120	343	5	24	10
80	2	2	2	4	1	1	1	#REF!	#REF!	60	227	2	60	128	1	72	271	2	72	131	1	80	149	1	120	463	4	9	11
81	2	1	2	2	2	1	1	#REF!	#REF!	60	162	7	60	100	5	72	198	9	72	108	3	80	120	4	120	356	11	20	6
82	2	1	2	4	2	1	1	#REF!	#REF!	60	144	0	60	87	0	72	172	0	72	84	0	80	93	0	120	279	0	37	15
83	2	1	2	3	2	1	1	#REF!	#REF!	60	178	5	60	110	4	72	210	6	72	107	4	80	122	5	120	432	9	.	10
84	2	1	2	4	1	2	1	#REF!	#REF!	60	345	3	60	212	3	72	413	3	72	206	1	80	239	1	120	685	9	.	11
85	2	1	2	5	1	2	1	#REF!	#REF!	60	162	2	60	98	2	72	198	4	72	102	2	80	110	2	120	317	5	22	15
86	2	1	2	3	2	2	1	#REF!	#REF!	60	166	2	60	92	1	72	199	2	72	96	1	80	108	1	120	358	3	30	20
87	2	1	2	4	1	2	1	#REF!	#REF!	60	219	2	60	135	1	72	262	2	72	136	0	80	155	1	120	456	3	10	7
88	2	2	2	4	2	2	1	#REF!	#REF!	60	252	4	60	165	4	72	320	4	72	173	4	80	192	5	120	794	6	15	7
89	2	1	2	2	2	3	1	#REF!	#REF!	60	160	1	60	92	0	72	190	1	72	91	0	80	102	0	120	340	1	23	20
90	2	1	1	5	2	1	1	#REF!	#REF!	60	126	1	60	75	1	72	151	2	72	75	2	80	84	2	120	256	3	52	18
